# Supplementary material for: Explainable Artificial Intelligence for Coffee Quality Control: From Coffee Origins to Aroma Intensity
Source: Foods. 2026 Apr 29;15(9):1543. doi: 10.3390/foods15091543 (PMC13163920; doi:10.3390/foods15091543)
Supplement: Supplementary file 1 [file foods-15-01543-s001.zip]

Archive with 1 entries (1 files):
- foods-4235043-supplementary.pdf
